# Supplementary material for: Application of RNA-seq for single nucleotide variation identification in a cohort of patients with hypertrophic cardiomyopathy
Source: Sci Rep. 2025 May 29;15:18788. doi: 10.1038/s41598-025-03226-x (PMC12122699; doi:10.1038/s41598-025-03226-x)
Supplement: Supplementary file 2 — Supplementary Material 2 [file 41598_2025_3226_MOESM2_ESM.xlsx]

## Sheet: HCMP_combined_metadata
Patient_ID	Sex	Hight	Weight	Age	Hypertrophic_cardiomyopathy_family_history	Suden_cardiac_death_family_history	Sudden_cardiac_death	Clinical_death	Implantable_cardioverter_defibrillator	Myocardial_infarction	Stenocardia_chest_pain	Syncopation	Lightheadedness	Heart_murmur	Interruptions	Electrocardiography_overload_symptoms	Electrocardiography_blockade_of_the.branch_or_pedicle_of_the_His_bundle	Electrocardiography_visible_ventral_hyperthrophy	Ischemia	Hypertension	Hypertension_severity_category	Hypertension_stage	Risk_of_cardiovascular_complications_category	Chronic_heart_deficiency_category	Gradient_while_resting	Gradient_under_physical_stress	Latent_obstruction	Mitral_deficiency	Supracoronary myotomy	Organic_deficiency_aortic_or_mitral_valve	Date_of_operation	RNA integrity number	Body_mass_index	rs397516037
2H	f	167	76	67	no	no	no	no	no	no	yes	yes	no	rough systolic	no	no	no	no	no	yes	2	2	NA	3	41	85	no	3	no	no	26-Nov-19	8	27.2508874466636	CC
4H	m	169	84	40	no	no	no	no	no	no	no	no	no	systolic	no	no	no	no	no	yes	2	3	3	2	25	100	yes	3	no	no	30-Jan-20	7.5	29.4107349182452	CC
5H	f	164	65	69	no	yes	yes	no	no	no	yes	no	yes	systolic	no	no	yes	no	no	yes	3	3	4	2	40	90	no	2	no	no	31-Mar-20	7.5	24.1671624033314	CC
6H	f	167	55	57	no	no	no	no	no	no	no	yes	no	systolic	no	no	no	no	no	yes	3	3	4	2	17	NA	yes	2	no	no	7-Apr-20	8.6	19.7210369679802	CC
7H	f	152	65	68	no	no	no	no	no	no	no	no	no	rough systolic	no	no	no	no	no	yes	2	2	4	2	96	NA	no	3	no	no	9-Apr-20	8.5	28.1336565096953	CC
9H	f	164	70	57	no	no	no	no	no	no	no	no	yes	rough systolic	no	yes	no	yes	no	yes	3	3	4	2	78	165	no	2	no	no	21-Apr-20	8.8	26.0261748958953	CC
10H	m	170	84	42	no	no	no	no	no	no	no	no	yes	rough systolic	no	no	no	no	no	no	0	0	0	2	29	108	yes	2	no	no	21-Apr-20	8.4	29.0657439446367	CC
11H	m	183	93	50	no	no	no	no	no	no	no	no	no	systolic	no	no	no	no	no	no	0	0	0	3	36	NA	no	3	no	no	14-Apr-20	8.6	27.7703126399713	CC
12H	f	169	78	48	no	no	no	no	no	no	no	no	yes	rough systolic	no	no	no	yes	no	yes	3	3	4	3	110	150	no	2	no	no	20-Aug-20	7.3	27.3099681383705	CC
13H	f	156	86	62	no	no	no	no	no	no	yes	no	no	rough systolic	no	no	no	yes	no	yes	3	2	NA	3	50	110	no	2	no	no	27-Aug-20	8	35.3385930309007	CC
15H	m	168	57	65	no	no	no	no	no	no	yes	no	no	systolic	no	yes	no	yes	no	no	0	0	0	2	54	95	no	3	no	no	6-Jul-21	8.5	20.1955782312925	CC
22H	m	170	74	50	no	no	no	no	no	no	yes	no	yes	systolic	no	yes	no	yes	no	yes	NA	NA	NA	3	103	130	no	3	no	no	23-Mar-21	7.2	25.6055363321799	CC
24H	f	143	50	41	yes	no	no	no	no	no	no	no	yes	systolic	yes	no	yes	no	no	no	0	0	0	2	115	NA	no	3	no	no	13-Jul-21	8.5	24.4510734021224	CC
26H	m	174	92	59	no	no	no	no	no	no	yes	no	no	systolic	no	no	yes	yes	no	yes	2	2	4	2	64	95	no	2	no	no	31-Mar-20	7.3	30.3871052979257	CC
27H	m	164	78	47	no	yes	yes	no	no	no	no	no	no	rough systolic	no	no	no	no	no	yes	2	3	4	3	146	NA	no	3	no	no	22-Apr-20	8.6	29.0005948839976	NA
28H	f	162	60	64	no	no	no	no	no	no	no	yes	yes	rough systolic	no	no	no	yes	no	no	0	0	0	2	13	13	no	3	no	no	26-May-20	7.2	22.8623685413809	NA
29H	f	165	75	57	yes	no	no	no	yes	no	no	no	no	rough systolic	no	no	yes	yes	no	yes	2	3	4	3	36	85	yes	2	no	no	3-Sep-20	7.2	27.5482093663912	CC
31H	m	185	114	33	no	no	no	no	no	no	no	no	yes	rough systolic	no	yes	no	yes	no	yes	3	3	4	2	20	140	yes	2	no	no	15-Sep-20	7.2	33.308984660336	CC
32H	f	167	83	28	yes	no	no	no	no	no	no	no	yes	systolic	yes	no	yes	yes	no	no	0	0	0	2	18	80	yes	3	no	no	17-Sep-20	7	29.7608376062247	CC
33H	m	182	99	40	no	no	no	no	no	no	no	no	no	systolic	no	yes	yes	yes	no	yes	1	2	NA	0	101	NA	no	3	no	no	29-Sep-20	8.5	29.8876947228596	NA
34H	m	182	108	40	no	no	no	no	no	no	no	no	no	systolic	no	no	yes	no	no	yes	NA	NA	NA	3	46	160	yes	2	no	no	10-Nov-20	7	32.6047578794832	CC
37H	m	174	95	38	no	no	no	no	no	no	yes	yes	yes	systolic	yes	yes	yes	yes	no	yes	NA	NA	NA	3	30	128	yes	3	no	no	15-Apr-21	8	31.3779891663364	CC
38H	m	176	120	56	no	no	no	no	no	no	no	no	no	no	no	no	yes	no	no	yes	NA	NA	NA	2	20	118	yes	3	no	no	5-Nov-20	7.2-5.9	38.7396694214876	CC
40H	f	168	120	46	no	no	no	no	no	no	no	no	no	systolic	yes	no	no	no	no	no	0	0	0	3	47	71	no	2	no	no	19-Jan-21	5.4	42.5170068027211	CC
45H	f	158	70	53	no	no	no	no	no	no	no	no	no	systolic	yes	yes	no	yes	no	yes	3	2	4	3	56	153	no	3	no	yes	2-Nov-21	5.8	28.0403781445281	CT
46H	f	160	90	73	no	no	no	no	no	no	no	yes	no	systolic	yes	yes	yes	yes	no	yes	3	2	4	2	43	83	no	2	no	yes	7-Oct-21	6.3	35.15625	CC
47H	m	181	83	34	no	no	no	no	no	no	no	no	no	systolic	yes	no	no	yes	no	no	0	0	0	3	118	221	no	3	no	yes	23-Sep-21	5.5	25.3350019840664	CT
48H	f	172	95	71	no	no	no	no	no	no	no	no	no	systolic	yes	yes	yes	yes	no	yes	NA	NA	NA	3	133	175	no	3	no	no	20-Jan-22	5.8	32.1119524067063	CC
51H	m	174	89	44	no	no	no	no	no	no	no	no	no	systolic	no	no	yes	yes	no	yes	3	3	4	2	NA	NA	no	3	no	yes	16-May-22	5.1	29.3962214295151	CC
58H	f	171	120	46	no	no	no	no	no	no	yes	no	no	no	no	no	yes	yes	no	no	0	0	0	3	107	174	no	3	no	yes	13-Dec-22	NA	41.0382681850826	NA
59H	f	157	71	37	no	yes	yes	no	no	no	no	no	no	systolic	yes	yes	no	yes	no	no	0	0	0	2	NA	NA	no	0	NA	NA	22-Feb-22	8	28.8044139721693	CT
60H	m	183	74	36	yes	no	no	no	no	no	no	no	yes	systolic	no	no	yes	yes	no	no	0	0	0	1	35	130	yes	3	no	no	15-Mar-22	7.3	22.096807907074	CC
61H	f	170	83	34	no	no	no	no	no	no	no	yes	no	systolic	no	no	no	yes	no	no	0	0	0	2	61	50	no	3	no	yes	17-Mar-23	6.4	28.719723183391	NA
62H	m	164	80	64	no	no	no	no	no	no	yes	no	no	systolic	no	no	no	yes	yes	yes	3	2	4	2	60	96	no	2	no	no	12-Dec-19	7.2	29.7441998810232	CC
63H	m	169	85	63	no	no	no	no	no	no	yes	no	no	systolic	yes	yes	no	yes	no	yes	NA	NA	NA	3	36	102	yes	2	no	no	11-May-21	NA	29.7608627148909	CC
64H	m	186	80	54	no	no	no	no	no	no	yes	no	no	systolic	no	yes	no	yes	no	yes	NA	NA	NA	3	100	NA	no	2	no	no	11-Mar-21	5	23.1240605850387	CC
70H	m	167	101	64	no	yes	yes	no	no	no	no	no	no	systolic	no	no	no	no	no	yes	2	2	4	3	90	230	no	3	no	yes	26-Apr-22	7.9	36.2149951593818	CC
71H	m	182	110	64	yes	no	no	no	no	no	yes	no	no	systolic	no	no	yes	no	no	no	0	0	0	2	94	120	no	3	no	yes	30-Sep-21	7.2	33.2085496920662	CC
72H	m	185	115	41	no	yes	yes	no	no	no	no	no	yes	systolic	yes	no	yes	no	no	no	0	0	0	2	74	160	no	3	no	no	21-Apr-22	7	33.6011687363039	CC
73H	f	175	97	67	yes	no	no	no	no	no	no	no	no	systolic	yes	yes	no	yes	no	yes	2	2	4	3	NA	NA	no	0	no	no	12-Jul-22	5.7	31.6734693877551	CC
74H	m	168	61	63	yes	no	no	no	no	no	no	yes	no	systolic	yes	yes	no	yes	no	yes	2	2	5	2	74	97	no	3	no	yes	11-Nov-22	6.6	21.6128117913832	CC
75H	f	165	75	68	yes	yes	yes	no	no	no	yes	no	no	systolic	yes	no	yes	no	no	yes	3	3	4	2	24	181	no	2	no	yes	19-May-22	6.7	27.5482093663912	CC
76H	m	178	98	51	yes	no	no	no	no	no	no	no	no	systolic	no	yes	no	yes	no	yes	2	2	4	2	121	169	no	3	no	yes	1-Aug-22	7	30.9304380760005	CC
77H	m	184	115	50	yes	no	no	no	no	no	no	no	no	systolic	yes	no	no	no	no	no	0	0	0	3	10	90	no	2	no	yes	5-Apr-22	7.4	33.9673913043478	CC
78H	f	159	61	58	yes	no	no	no	no	no	yes	yes	yes	systolic	no	no	yes	no	no	yes	NA	NA	NA	3	100	160	no	4	yes	no	7-Apr-22	7.6	24.1287923737194	CC
79H	f	159	71	50	no	no	no	no	no	no	yes	no	no	systolic	yes	no	no	yes	no	no	0	0	0	2	60	37	no	3	no	yes	26-Jan-23	7.4	28.084332107116	CC
80H	f	160	60	64	no	no	no	no	no	no	yes	no	no	systolic	no	yes	no	yes	no	no	0	0	0	2	100	153	no	3	no	yes	29-May-23	7.3	23.4375	CC
81H	f	158	56	46	no	no	no	no	no	no	no	no	no	systolic	yes	yes	no	yes	no	no	0	0	0	2	150	120	no	3	no	yes	26-Apr-23	7.5	22.4323025156225	CT
