# Supplementary material for: Application of RNA-seq for single nucleotide variation identification in a cohort of patients with hypertrophic cardiomyopathy
Source: Sci Rep. 2025 May 29;15:18788. doi: 10.1038/s41598-025-03226-x (PMC12122699; doi:10.1038/s41598-025-03226-x)
Supplement: Supplementary file 3 — Supplementary Material 3 [file 41598_2025_3226_MOESM3_ESM.xlsx]

## Sheet: Sheet 1
X.Uploaded_variation
